# Supplementary material for: Influence of the internet celebrity’ attributes of the host on the loyalty of users on live platforms
Source: PLoS One. 2024 Sep 27;19(9):e0310308. doi: 10.1371/journal.pone.0310308 (PMC11432869; doi:10.1371/journal.pone.0310308)
Supplement: S1 Data — (XLSX) [file pone.0310308.s001.xlsx]

## Sheet: Sheet1
Experience in Watching E-commerce Live Streams	E-commerce live streaming purchasing experience	Network Popularity1	Network Popularity2	Network Popularity3	Purposiveness1	Purposiveness2	Purposiveness3	Interactivity1	Interactivity2	Interactivity3	Interactivity4	Customer Satisfaction 1	Customer Satisfaction 2	Customer Satisfaction 3	Customer Satisfaction 4	Customer Trust 1	Customer Trust 2	Customer Trust 3	Customer Loyalty 1	Customer Loyalty 2	Customer Loyalty 3	Gender	Age	Monthly income
3	2	6	6	6	6	6	6	6	7	7	7	6	6	6	6	6	6	6	6	6	6	2	2	1
3	3	6	6	6	6	6	6	2	2	4	3	6	5	3	4	5	5	5	6	6	6	2	4	4
3	3	6	5	5	5	5	6	6	7	6	6	5	5	5	6	6	6	7	6	6	6	1	4	4
2	2	6	5	5	7	6	6	5	4	5	4	4	5	5	3	6	5	5	5	4	4	2	4	4
3	2	7	6	7	6	7	6	6	7	4	7	7	5	7	6	6	7	5	7	6	7	1	4	3
2	2	5	6	6	5	6	6	6	5	5	5	5	5	6	6	5	5	5	4	5	6	1	3	3
3	2	7	5	7	7	6	7	6	7	6	7	7	6	7	6	6	7	6	7	6	7	1	6	5
2	2	7	6	6	7	6	6	7	6	6	6	5	6	6	6	7	6	6	6	7	7	2	6	4
3	2	6	5	7	5	6	6	4	6	4	3	5	5	5	6	5	5	6	5	6	5	1	4	5
2	2	6	5	6	5	6	5	7	6	5	6	5	6	7	6	4	5	4	5	4	4	1	2	3
3	3	5	6	7	7	6	6	5	6	7	6	6	7	7	6	5	6	7	6	6	7	1	4	5
2	2	6	6	6	6	6	6	5	5	5	5	6	5	5	5	6	6	6	6	6	6	1	2	5
2	2	6	5	7	6	5	7	3	5	6	4	5	6	5	4	5	6	5	6	5	6	2	2	1
2	2	6	5	6	6	5	6	6	7	6	6	7	5	6	5	5	6	5	6	7	6	2	2	2
3	2	4	5	5	4	5	5	5	5	5	5	5	5	5	5	4	4	4	4	5	5	2	2	1
3	2	7	7	7	7	7	7	7	7	7	7	7	7	7	7	7	7	7	7	7	7	2	2	2
3	2	5	4	6	7	5	6	5	6	7	4	6	5	6	4	5	7	6	4	5	7	1	2	2
2	2	7	7	7	7	7	7	4	5	7	4	7	6	6	6	6	6	7	3	5	5	1	3	3
3	3	7	6	6	7	7	7	7	7	7	6	6	7	6	6	7	7	7	7	7	6	2	2	2
3	2	6	7	6	7	6	6	7	6	7	6	7	6	7	6	7	6	6	7	6	6	2	4	2
3	2	6	6	7	7	6	7	6	7	6	6	7	6	7	7	6	7	7	6	6	6	2	4	3
2	2	6	6	5	7	7	7	7	6	7	6	7	6	7	6	7	6	7	6	6	7	2	2	4
2	2	3	4	5	4	5	6	4	5	6	5	6	6	7	6	5	6	5	5	5	5	1	2	1
3	2	6	5	6	3	4	5	5	6	5	3	7	5	6	5	6	5	7	5	6	7	2	3	4
2	2	7	6	7	7	7	7	5	4	5	4	4	4	4	4	4	4	5	3	3	3	2	2	4
3	2	5	5	5	5	5	5	4	4	4	4	4	4	4	4	4	4	4	4	4	4	2	2	3
2	2	7	7	7	6	5	7	6	3	6	4	5	6	4	5	6	6	6	4	5	5	1	2	1
3	3	4	4	4	7	7	7	4	3	4	2	4	4	4	4	3	4	4	6	6	6	2	2	2
3	2	5	5	5	6	5	6	6	6	7	5	6	6	7	5	6	6	7	4	5	6	2	2	3
2	2	5	4	5	3	4	4	4	1	4	3	5	5	4	4	6	7	6	4	5	5	2	2	1
2	2	6	5	5	6	6	6	6	6	6	6	6	6	6	6	6	6	6	6	6	6	1	3	5
2	2	7	6	7	7	5	7	4	1	5	4	6	6	6	6	6	6	6	3	6	6	2	2	3
2	2	6	7	7	7	5	6	4	6	6	3	6	7	6	6	6	6	7	7	7	6	2	2	3
3	2	6	6	6	6	3	6	7	7	7	7	6	7	7	7	6	6	6	6	6	6	2	2	1
3	3	6	6	6	5	2	5	6	7	6	6	6	6	6	6	6	6	6	6	6	6	2	2	2
2	2	6	6	6	7	7	7	4	4	4	4	4	4	4	4	4	3	3	2	2	2	2	2	1
2	2	7	7	7	5	5	5	6	5	5	5	5	5	5	5	5	5	5	5	5	5	2	2	4
2	2	7	7	7	6	5	7	4	4	2	3	6	6	6	6	6	7	7	4	4	5	2	2	1
2	2	4	3	7	7	7	7	4	3	4	5	4	3	3	5	5	4	3	4	3	5	2	2	3
2	2	7	6	6	2	3	4	7	4	4	4	5	5	4	4	5	4	5	5	5	5	1	2	4
2	2	3	2	5	5	4	2	4	4	4	4	4	4	4	4	6	4	5	4	4	4	1	5	4
2	2	6	6	7	4	4	4	7	4	6	6	6	6	6	5	6	6	6	5	4	6	2	2	4
2	2	4	4	4	6	6	6	4	3	4	4	2	2	1	2	3	3	3	2	2	3	1	2	4
2	2	7	6	6	6	6	6	4	1	4	3	4	5	3	2	5	5	5	2	1	1	2	2	5
2	2	7	7	7	7	7	7	5	3	4	4	5	6	6	6	6	6	6	6	5	5	2	3	5
2	2	3	4	3	5	3	5	5	3	5	4	3	4	5	4	3	5	4	4	3	5	2	3	4
3	3	6	7	7	6	6	6	7	6	7	7	6	6	7	6	6	7	6	6	6	7	2	2	3
3	2	6	7	6	6	6	7	6	5	6	7	5	6	7	6	7	6	7	5	6	7	2	3	3
2	2	6	7	6	6	5	6	4	6	5	6	5	6	4	6	4	6	5	6	5	7	1	3	3
3	3	7	7	7	7	6	7	7	7	7	7	7	7	6	7	7	7	6	6	6	7	2	2	2
2	2	5	5	5	5	4	5	5	5	5	4	6	6	5	6	5	4	5	5	4	5	2	2	3
3	3	6	6	7	6	7	6	7	6	7	6	6	7	6	7	7	6	7	6	7	6	2	3	4
2	2	5	3	5	6	4	4	5	6	6	4	4	7	6	3	5	3	6	5	3	6	2	4	3
2	2	4	4	4	4	4	4	4	4	4	4	4	3	5	3	4	2	4	5	3	5	1	4	4
2	2	4	4	4	4	4	4	4	4	4	4	4	4	4	4	4	4	4	4	4	4	2	4	4
2	2	5	6	6	4	5	6	6	5	6	6	5	6	6	4	6	5	6	5	6	6	2	2	2
2	2	6	5	7	5	7	6	2	1	6	3	2	4	3	5	4	6	7	3	5	7	2	3	2
3	2	4	6	5	7	7	7	1	4	5	1	3	4	4	5	2	3	3	5	6	6	2	1	1
3	2	4	5	5	6	5	5	5	4	4	5	5	4	5	5	5	5	4	3	4	3	2	2	2
3	2	6	5	7	4	5	6	6	5	6	7	6	6	5	4	5	5	6	5	5	4	1	2	3
3	3	7	6	5	6	5	6	5	6	5	6	5	6	5	5	6	5	5	5	6	5	2	2	1
3	3	7	5	7	6	6	7	7	6	7	7	6	7	6	7	6	6	7	7	6	7	2	5	5
3	2	6	5	5	6	4	6	5	6	5	4	4	6	5	5	6	6	5	4	6	5	2	2	1
2	2	5	6	7	6	7	6	5	7	6	5	6	5	7	6	5	7	6	5	7	6	2	2	2
3	2	6	5	7	5	7	6	5	7	6	5	6	5	7	6	5	7	6	5	7	5	2	3	3
3	2	4	4	4	4	4	4	4	4	4	4	4	4	4	4	4	4	4	4	4	4	2	6	4
2	2	7	6	7	7	6	7	7	5	6	7	7	6	5	5	5	6	7	7	5	7	2	5	5
2	2	6	7	7	5	7	7	7	6	6	7	6	6	7	7	6	6	7	7	6	6	2	2	3
2	2	6	5	6	6	5	7	7	6	7	5	7	5	6	5	6	5	6	6	4	6	1	2	2
2	2	6	6	6	5	5	6	6	4	3	4	4	4	4	4	4	5	4	5	5	4	2	2	1
2	2	5	3	5	5	3	5	5	3	5	4	5	3	5	4	5	3	4	5	3	5	2	3	3
2	2	5	3	6	6	3	5	6	3	6	4	6	3	6	4	6	2	6	6	3	5	2	4	4
2	2	4	4	4	4	4	4	4	4	4	4	4	4	4	4	4	4	4	4	4	4	2	6	3
2	2	5	6	5	6	7	6	6	5	6	7	7	6	5	6	6	6	7	6	5	6	2	3	3
2	2	6	5	7	7	3	5	3	5	4	2	6	5	4	5	5	4	6	2	3	6	2	2	2
3	2	7	6	5	6	5	6	5	6	5	7	6	5	7	6	5	5	6	5	7	6	2	4	3
2	2	7	6	7	5	4	5	7	6	7	6	7	6	7	6	7	6	7	7	6	7	2	3	2
2	2	7	7	7	7	7	7	7	7	7	7	7	7	7	7	7	7	7	7	7	7	2	2	2
2	2	6	7	7	5	6	7	5	7	6	5	5	6	6	5	6	7	7	5	6	6	2	2	1
3	2	4	5	4	4	6	5	4	5	4	4	5	4	5	5	5	4	5	4	5	4	2	2	3
2	2	7	6	5	1	2	3	4	5	6	7	6	5	4	3	2	1	2	3	4	5	2	2	2
3	2	7	6	5	6	5	7	7	5	6	7	7	7	5	3	6	4	3	4	6	4	2	3	3
2	3	3	4	6	3	2	6	5	3	2	6	5	3	6	5	3	5	4	5	5	4	2	1	1
3	3	7	7	7	5	5	6	5	6	6	5	7	6	6	7	6	6	7	6	7	7	1	3	3
2	2	6	5	7	6	5	7	6	5	7	6	6	5	7	6	5	6	5	6	5	7	1	3	3
2	2	6	7	6	4	5	6	6	5	6	6	6	5	6	6	5	6	7	6	6	5	2	2	5
3	3	6	5	7	7	6	5	5	6	5	7	6	5	7	6	5	6	5	6	5	7	1	5	3
2	2	5	6	5	5	5	5	6	6	6	6	5	5	5	5	5	6	5	5	5	5	1	2	2
3	3	7	7	6	7	6	7	6	6	7	6	6	6	7	6	5	6	6	6	6	7	1	3	5
2	2	7	5	7	7	5	6	7	5	4	6	6	7	6	5	5	4	5	6	7	6	2	2	2
2	2	5	5	5	5	5	5	5	5	5	5	5	5	5	5	5	5	5	5	5	5	1	3	2
3	2	7	7	7	4	3	4	7	7	7	7	7	7	7	7	7	7	7	7	7	7	2	3	5
3	3	7	7	7	3	3	2	7	7	7	7	7	7	7	7	7	7	7	7	7	7	2	3	5
2	2	4	6	6	5	6	6	6	4	6	4	4	4	4	3	4	4	4	4	4	4	2	1	1
2	2	5	5	6	6	6	5	5	6	5	5	6	6	5	6	5	6	6	5	5	5	2	2	1
2	2	3	3	3	5	6	7	4	3	4	3	3	5	3	4	4	3	5	3	5	3	2	2	1
3	2	7	6	5	7	6	7	7	6	7	6	7	6	7	6	7	6	7	7	6	7	1	2	1
2	2	6	6	6	6	5	5	6	4	4	4	5	5	5	5	6	5	5	6	5	5	2	2	2
2	2	5	5	5	7	7	7	5	5	5	5	5	5	5	4	7	5	5	4	3	4	2	2	1
3	2	5	5	4	5	5	5	5	5	6	5	6	6	6	6	6	6	6	6	6	6	2	2	2
2	2	3	4	4	7	6	7	4	3	6	3	6	5	4	5	5	6	7	4	5	5	1	4	3
2	2	6	6	6	6	6	6	6	6	6	6	6	6	6	6	6	6	6	5	6	5	2	2	2
2	2	6	7	7	7	6	7	5	6	5	6	6	7	7	6	6	7	6	6	7	6	2	2	3
2	2	1	1	1	7	7	7	3	1	5	3	5	3	2	3	2	4	3	2	1	1	2	2	1
2	2	7	6	7	7	6	5	5	5	6	6	6	5	4	4	4	5	5	4	3	2	2	2	1
3	2	7	6	7	7	6	7	6	5	6	5	7	7	7	6	5	5	6	6	6	6	2	2	2
2	2	6	5	7	6	5	7	6	5	7	6	5	6	5	7	7	5	7	6	5	7	2	3	3
3	3	6	5	7	6	5	7	6	5	7	6	5	6	5	7	6	5	7	6	5	7	1	4	3
2	2	5	5	6	5	4	5	7	7	7	6	6	7	7	7	6	7	7	7	7	7	2	2	2
2	2	5	3	5	5	5	5	6	4	5	5	6	4	5	5	6	4	5	5	6	5	2	2	2
3	2	5	3	5	6	5	7	6	5	6	6	4	6	5	5	6	6	5	6	4	5	2	3	3
3	2	6	6	7	7	6	7	4	6	6	3	6	7	7	6	6	4	6	5	6	6	2	3	3
2	2	6	6	6	6	5	5	4	5	5	4	5	5	5	5	5	5	5	6	6	6	2	2	2
3	2	5	6	7	7	5	7	5	6	7	6	7	6	7	6	5	6	7	7	6	7	2	2	2
3	3	6	6	7	6	6	7	7	7	6	7	7	7	6	7	7	7	6	7	7	6	2	3	3
2	2	6	7	7	5	7	7	7	6	6	7	7	6	7	7	6	6	7	5	6	6	2	3	4
3	3	7	6	6	5	6	7	7	6	5	6	5	6	7	7	6	7	6	7	6	7	2	3	3
2	2	6	5	6	5	4	5	6	6	5	7	6	6	4	6	5	5	6	6	5	5	2	2	3
3	3	7	6	7	6	7	7	7	6	6	7	5	7	6	6	5	6	6	5	6	7	2	3	3
2	2	6	7	6	6	6	5	6	7	7	6	6	7	6	6	7	6	6	6	7	7	2	2	2
2	2	5	4	5	6	5	6	3	4	5	4	4	5	5	4	5	6	5	3	4	5	1	4	4
3	3	6	7	7	6	6	7	7	7	6	7	7	7	7	6	6	7	7	7	6	6	2	2	2
3	3	5	7	7	7	4	6	3	5	4	4	6	7	5	6	6	5	5	7	6	7	2	3	2
3	3	7	5	7	6	7	6	7	6	7	7	6	7	5	7	7	6	7	6	6	7	2	3	4
2	2	5	6	5	5	6	5	4	6	5	5	5	6	5	6	5	6	5	6	4	6	2	3	2
2	2	6	4	6	5	4	6	5	5	5	5	4	6	4	6	5	4	6	5	5	4	2	3	2
3	3	7	6	6	4	6	6	5	6	5	6	6	5	7	6	6	7	6	7	6	5	2	3	3
2	2	6	7	6	4	6	7	5	4	4	5	6	5	7	5	5	6	6	6	5	4	2	4	3
2	2	4	6	6	7	6	7	4	5	4	6	6	5	4	6	6	6	7	4	5	6	2	2	3
3	3	7	7	6	6	6	7	7	6	7	6	7	6	6	7	6	6	7	7	7	6	2	2	1
3	2	6	7	6	6	6	7	7	6	7	6	6	7	6	7	6	7	6	6	7	6	2	2	2
3	2	5	6	6	5	6	6	6	6	5	6	5	5	6	5	6	7	6	5	6	6	2	3	3
2	2	6	5	7	7	6	5	6	5	7	6	5	6	5	7	6	5	7	6	5	7	2	3	3
2	2	6	6	6	7	7	7	5	5	6	6	7	7	7	5	7	7	7	7	7	7	2	2	1
2	2	6	7	7	6	5	6	4	5	6	5	5	6	5	5	5	4	5	4	3	5	2	2	1
3	2	5	4	6	5	7	5	6	5	7	6	5	6	5	7	6	5	6	7	6	7	2	3	2
2	2	6	7	6	6	5	5	3	5	5	5	6	5	5	6	5	5	6	6	5	5	2	2	1
3	2	6	7	6	7	5	6	6	6	7	5	5	6	5	4	5	5	6	6	6	7	2	2	2
2	2	6	5	5	5	6	5	6	5	6	5	6	5	5	6	5	7	6	5	5	7	2	2	3
2	2	3	4	5	4	5	4	3	4	5	4	4	5	4	3	3	3	4	3	3	5	2	2	3
2	2	3	4	5	4	3	5	4	3	4	5	4	3	4	4	5	3	4	4	3	4	2	2	3
3	3	6	7	6	6	7	6	6	7	6	7	6	7	6	7	6	7	6	6	7	6	1	2	2
3	3	7	6	7	7	6	7	6	5	7	5	5	6	7	6	7	7	6	6	7	5	1	2	2
3	2	7	6	7	2	3	5	7	5	5	7	7	6	6	5	7	6	7	6	6	7	2	2	3
3	3	7	6	7	2	3	4	5	7	4	7	7	6	6	6	7	6	7	7	7	7	2	2	4
3	2	6	7	6	3	2	6	6	5	6	5	6	5	6	5	6	5	6	4	5	6	2	2	1
3	3	6	7	6	6	7	6	6	7	6	6	5	6	6	7	6	6	7	5	6	6	2	2	2
2	3	7	6	7	3	5	7	7	6	7	6	7	6	7	6	7	6	7	7	6	7	2	2	1
2	2	6	7	6	6	7	5	5	6	7	6	5	6	6	7	6	7	6	5	6	6	2	3	3
2	2	5	4	6	6	5	6	6	6	6	5	5	6	5	6	6	5	6	5	6	6	2	4	4
2	2	6	6	5	5	3	6	7	6	7	6	5	5	6	5	7	4	5	6	6	5	1	2	1
2	2	7	4	6	6	6	7	5	4	6	4	5	5	6	5	5	5	6	5	6	5	2	2	2
2	2	5	6	5	6	7	6	4	6	7	6	6	5	7	6	5	6	5	7	5	7	1	2	2
3	2	7	7	6	5	4	6	5	5	6	5	6	5	6	4	5	5	6	6	5	6	2	3	4
3	2	7	5	6	6	6	7	5	7	7	6	7	6	6	7	6	6	7	6	7	7	1	3	3
2	2	5	4	5	6	6	6	6	7	6	5	6	5	5	6	5	4	5	5	5	5	2	4	4
3	3	5	6	5	6	7	6	6	4	6	5	6	7	7	6	6	5	7	5	7	6	2	4	3
2	2	5	4	5	4	5	5	5	4	4	4	4	5	3	4	5	3	5	5	3	4	2	2	2
3	3	7	6	7	7	6	7	7	6	7	5	7	5	6	7	6	5	7	6	5	6	2	4	5
2	2	6	7	6	6	7	6	7	6	6	7	6	6	7	6	7	6	6	7	6	7	2	2	2
3	2	5	7	6	6	5	6	6	5	5	6	7	6	5	6	6	6	7	5	6	6	1	2	2
2	2	5	6	5	3	2	4	6	4	6	5	5	4	6	5	5	6	5	4	5	6	2	2	1
2	2	7	6	7	7	6	7	6	5	6	7	6	5	7	6	5	6	7	7	6	5	2	5	4
3	2	5	4	4	5	4	5	4	4	5	4	4	4	1	3	7	6	7	7	3	3	1	2	3
2	2	6	5	6	3	2	3	6	4	6	5	6	4	6	5	6	5	6	5	6	5	2	2	1
3	3	6	6	7	6	7	6	5	5	6	6	6	7	7	6	5	6	6	6	7	6	2	3	3
3	3	6	7	7	3	2	3	6	7	7	6	6	7	7	6	6	7	6	6	6	6	2	3	4
2	2	5	4	5	5	4	6	4	5	5	4	5	4	5	4	3	5	4	4	5	4	2	2	2
2	2	6	5	7	7	7	7	3	2	5	3	5	7	5	6	5	7	6	6	5	6	2	2	3
2	2	5	6	5	3	3	4	3	3	4	3	5	5	6	4	5	4	3	3	4	4	2	2	2
2	2	6	5	4	6	4	5	5	4	5	5	4	5	3	4	6	4	6	4	3	5	2	3	4
2	2	4	5	4	3	3	4	2	3	4	2	5	6	5	4	5	4	3	3	4	4	2	2	2
2	3	6	5	4	5	4	4	3	4	4	5	4	3	5	4	5	4	3	5	3	4	2	5	4
3	2	7	6	6	7	7	6	6	7	6	6	6	7	6	7	7	7	6	6	7	7	2	3	3
2	2	4	4	4	5	5	4	4	4	4	5	5	4	5	3	4	5	3	5	3	5	1	1	1
2	2	7	7	7	4	5	5	5	4	6	2	6	5	3	5	4	5	3	2	3	1	2	2	2
2	3	6	7	7	5	6	6	5	3	5	4	6	4	6	7	6	5	5	6	6	6	2	3	2
3	2	5	7	6	6	7	5	6	6	7	5	7	5	7	6	6	7	5	6	6	7	2	3	3
3	2	6	5	6	5	6	5	7	5	6	3	3	4	3	3	4	3	4	5	4	4	2	2	2
3	2	6	5	6	3	2	3	3	5	2	3	2	3	5	3	5	3	5	3	5	4	1	2	3
2	2	5	4	5	5	3	5	5	3	5	4	5	3	5	4	5	4	5	5	3	5	2	2	1
3	3	6	5	6	6	5	5	7	6	6	6	5	6	5	5	7	5	5	5	6	5	2	4	4
2	2	7	7	7	7	7	7	7	5	6	7	5	6	7	3	6	6	7	6	5	7	2	2	2
3	2	6	7	7	6	7	6	6	5	5	6	6	5	5	4	6	5	6	6	7	6	1	2	2
3	2	7	7	6	7	7	6	6	6	7	6	7	6	7	6	6	6	7	7	7	6	2	3	3
2	2	5	4	5	6	5	6	3	4	6	4	4	5	4	4	5	5	4	4	5	4	2	3	4
2	2	4	5	4	4	5	4	4	4	4	4	4	4	4	4	3	3	4	5	5	4	1	3	3
3	3	6	5	7	6	5	6	6	7	6	7	5	6	6	5	6	6	6	6	6	5	2	2	4
3	3	7	6	5	5	5	5	5	6	6	6	6	5	5	5	6	6	6	6	5	5	2	3	3
2	2	6	7	6	6	7	5	5	7	6	3	6	7	6	5	6	6	7	7	6	6	2	3	3
3	3	7	6	6	5	6	7	7	5	6	7	5	7	6	7	6	5	7	7	5	6	2	3	2
2	2	6	7	7	3	4	6	6	4	6	5	6	5	5	6	5	6	5	3	5	4	2	2	1
2	2	4	6	6	4	6	4	4	6	5	6	6	5	6	5	4	5	6	6	5	5	2	2	2
2	2	6	5	6	6	6	6	3	5	5	2	5	5	4	4	5	5	5	3	5	4	2	2	2
2	2	6	6	7	5	6	6	6	4	5	6	6	7	6	6	7	6	6	5	4	2	2	1	1
2	2	6	7	7	5	6	7	6	6	7	6	6	6	7	6	5	6	6	6	6	7	2	3	4
2	3	7	6	6	3	3	2	7	6	6	6	7	6	6	7	7	6	6	7	6	5	2	3	2
3	3	6	7	7	4	4	6	6	7	5	6	6	7	7	5	5	6	5	6	7	6	2	4	3
2	2	6	6	7	6	6	7	4	5	5	4	5	4	6	6	6	5	6	6	6	5	2	2	1
2	2	6	6	7	7	6	7	7	6	7	6	6	7	7	6	7	6	7	6	7	6	2	2	4
